# Supplementary material for: To Erase or Not to Erase: Non-Canonical Catalytic Functions and Non-Catalytic Functions of Members of Histone Lysine Demethylase Families
Source: Int J Mol Sci. 2024 Jun 24;25(13):6900. doi: 10.3390/ijms25136900 (PMC11241480; doi:10.3390/ijms25136900)
Supplement: Supplementary file 1 [file ijms-25-06900-s001.zip]

Archive with 1 entries (1 files):
- ijms-3014994-supplementary.xlsx
