# Supplementary material for: To Erase or Not to Erase: Non-Canonical Catalytic Functions and Non-Catalytic Functions of Members of Histone Lysine Demethylase Families
Source: Int J Mol Sci. 2024 Jun 24;25(13):6900. doi: 10.3390/ijms25136900 (PMC11241480; doi:10.3390/ijms25136900)
Supplement: Supplementary file 1 [file ijms-25-06900-s001.zip › ijms-3014994-supplementary.xlsx]

## Sheet: Table S1
	Table S1: class 4 and class 5 histone demethylase isoforms domains
KDM	mRNA NCBI ref. seq	transcript variant	protein NCBI ref. seq	protein isoform	total lenght (aa)	JmjN		ARID		PHD1		JmjC		zf-C5HC2		PLU1		PHD2		PHD3		PHD		PHD-SF		ePHD		Tudor_rpt1		Tudor_rpt2		Other information
						residues	domain	residues	domain	residues	domain	residues	domain	residues	domain	residues	domain	residues	domain	residues	domain	residues	domain	residues	domain	residues	domain	residues	domain	residues	domain
KDM5B
	XM_011509091.3	X1	XP_011507393.1	X1	1422			1-25	cl28902	189-234	cd15603	364-480	pfam02373	570-622	pfam02928	635-966	pfam08429	1056-099	cd15607	1364-1413	cd15687
	XM_011509090.4	X2	XP_011507392.1	X1	1422			1-25	cl28902	189-234	cd15603	364-480	pfam02373	570-622	pfam02928	635-966	pfam08429	1056-1099	cd15607	1364-1413	cd15687
	NM_006618.5	2	NP_006609.3	2	1544	31-72	smart00545	94-183	cd16874	311-356	cd15603	486-602	pfam02373	692-744	pfam02928	757-1088	pfam08429	1178-1221	cd15607	1486-1535	cd15687											it lacks an exon in the 5' coding region compared to variant 1
	NM_001399817.1	4	NP_001386746.1	4	1539	31-67	smart00545	89-178	cd16874	306-351	cd15603	481-597	pfam02373	687-739	pfam02928	752-1083	pfam08429	1173-1216	cd15607	1481-1530	cd15687											it uses an alternate splice site for exon 1 compared to variant 1
	NM_001347591.2	3	NP_001334520.1	3	1499	31-72	smart00545	94-183	cd16874	266-311	cd15603	441-557	pfam02373	647-699	pfam02928	712-1043	pfam08429	1133-1176	cd15607	1441-1490	cd15687											itlacks two exons in the 5' coding region compared to variant 1
	NM_001314042.2	1	NP_001300971.1	1	1580	31-72	smart00545	94-183	cd16874	347-392	cd15603	522-638	pfam02373	728-780	pfam02928	793-1124	pfam08429	1214-1257	cd15607	1522-1571	cd15687											the longest transcript and isoform
KDM4B
	XM_047438472.1	X4	XP_047294428.1	X2	1096	15-56	smart00545					176-292	pfam02373									683-788	cd15576			797-906	cd15714	919-972	cd20464	976-1031	cd20467
	XM_047438470.1	X2	XP_047294426.1	X1	1130	15-56	smart00545					176-292	pfam02373									717-822	cd15576			831-940	cd15714	953-1006	cd20464	1010-1065	cd20467
	XM_017026505.3	X8	XP_016881994.1	X6	330	15-56	smart00545					176-292	pfam02373
	XM_017026504.3	X7	XP_016881993.1	X5	473	15-56	smart00545					176-292	pfam02373
	XM_017026503.2	X3	XP_016881992.1	X1	1130	15-56	smart00545					176-292	pfam02373									717-822	cd15576			831-940	cd15714	953-1006	cd20464	1010-1065	cd20467
	XM_011527822.3	X12	XP_011526124.1	X7	312	15-56	smart00545					176-292	pfam02373
	XM_011527821.3	X11	XP_011526123.1	X6	330	15-56	smart00545					176-292	pfam02373
	XM_011527820.3	X10	XP_011526122.1	X6	330	15-56	smart00545					176-292	pfam02373
	XM_011527819.3	X9	XP_011526121.1	X6	330	15-56	smart00545					176-292	pfam02373
	XM_011527817.3	X6	XP_011526119.1	X4	770																	357-462	cd15576			471-580	cd15714	593-646	cd20464	650-705	cd20467
	XM_011527814.3	X5	XP_011526116.1	X3	1038							84-200	pfam02373									625-730	cd15576			739-848	cd15714	861-914	cd20464	918-973	cd20467
	XM_005259521.5	X1	XP_005259578.2	X1	1130	15-56	smart00545					176-292	pfam02373									717-822	cd15576			831-940	cd15714	953-1006	cd20464	1010-1065	cd20467
	NM_015015.3	1	NP_055830.1	1	1096	15-56	smart00545					176-292	pfam02373									683-788	cd15576			797-906	cd15714	919-972	cd20464	976-1031	cd20467
	NM_001411148.1	4	NP_001398077.1	4	1130	15-56	smart00545					176-292	pfam02373									717-822	cd15576			831-940	cd15714	953-1006	cd20464	1010-1065	cd20467
	NM_001370094.1	3	NP_001357023.1	3	429	15-56	smart00545					176-292	pfam02373
	NM_001370093.1	2	NP_001357022.1	2	448	15-56	smart00545					176-292	pfam02373
KDM4C
	XM_047423030.1	X7	XP_047278986.1	X4	776																	331-433	cd15577	442-551	cl22851			599-652	cd20465	656-715	cd20468
	XM_047423029.1	X5	XP_047278985.1	X2	908							1-112	pfam02373									463-565	cd15577	574-683	cl22851			731-784	cd20465	788-847	cd20468
	XM_047423028.1	X4	XP_047278984.1	X3	886							8-90	pfam02373									441-543	cd15577	552-661	cl22851			709-762	cd20465	766-825	cd20468
	XM_047423027.1	X3	XP_047278983.1	X2	908							1-112	pfam02373									463-565	cd15577	574-683	cl22851			731-784	cd20465	788-847	cd20468
	XM_047423026.1	X2	XP_047278982.1	X2	908							1-112	pfam02373									463-565	cd15577	574-683	cl22851			731-784	cd20465	788-847	cd20468
	XM_017014498.3	X1	XP_016869987.1	X1	999	16-57	cl15840					177-293	pfam02373									644-746	cd15577			755-864	cd15715			879-938	cd20468
	NM_015061.6	1	NP_055876.2	1	1056	16-57	cl15840					177-293	pfam02373									644-746	cd15577			755-864	cd15715	879-932	cd20465	936-995	cd20468
	NM_001354001.3	13	NP_001340930.1	11	619																	207-309	cd15577	318-427	cl22851			442-495	cd20465	499-558	cd20468
	NM_001354000.3	12	NP_001340929.1	11	619																	207-309	cd15577	318-427	cl22851			442-495	cd20465	499-558	cd20468
	NM_001353999.3	11	NP_001340928.1	10	652																	207-309	cd15577	318-427	cl22851			475-528	cd20465	532-591	cd20468
	NM_001353998.3	10	NP_001340927.1	9	793	16-57	cl15840					177-293	pfam02373									644-746	cd15577	755-772	cl22851
	NM_001353997.3	9	NP_001340926.1	8	1089	16-57	cl15840					177-293	pfam02373									644-746	cd15577			755-864	cd15715	912-965	cd20465	969-1028	cd20468
	NM_001304341.4	7	NP_001291270.1	7	151	16-57	cl15840
	NM_001304340.4	6	NP_001291269.1	6	801							1-112	pfam02373									389-491	cd15577	500-609	cl22851			624-677	cd20465	681-740	cd20468
	NM_001304339.4	5	NP_001291268.1	5	1023	16-57	cl15840					177-293	pfam02373									644-746	cd15577			755-864	cd15715	879-932	cd20465	936-995	cd20468
	NM_001146696.2	4	NP_001140168.1	4	835	38-79	cl15840					199-315	pfam02373									666-768	cd15577	777-830	cl22851
	NM_001146695.4	3	NP_001140167.1	3	813	16-57	cl15840					177-293	pfam02373									644-746	cd15577	755-808	cl22851
	ORANGE	Lack of JmjN
	BLUE	Lack of JmjN and JmjC
	GREEN	Lack of JmjC
	From NCBI Gene RefSeq database
	National Center for Biotechnology Information (NCBI)[Internet]. Bethesda (MD): National Library of Medicine (US), National Center for Biotechnology Information; [1988] – [cited 2017 Apr 06]. Available from: https://www.ncbi.nlm.nih.gov/
